# Supplementary material for: Malocclusion traits and oral health-related quality of life in adolescents: a multicenter cross-sectional study
Source: Eur J Orthod. 2026 May 19;48(3):cjag032. doi: 10.1093/ejo/cjag032 (PMC13186198; doi:10.1093/ejo/cjag032)
Supplement: cjag032_Supplementary_Data [file cjag032_supplementary_data.zip]

Archive with 3 entries (3 files):
- Supplementary Table S1 (1).docx
- SupplementaryFigureS2.pdf
- Supplementary Figure S1 (1).pdf
